# Supplementary material for: Assessment of Nit-Occlud atrial septal defect occluder device healing process using micro-computed tomography imaging
Source: PLoS One. 2023 Apr 24;18(4):e0284471. doi: 10.1371/journal.pone.0284471 (PMC10124873; doi:10.1371/journal.pone.0284471)
Supplement: S1 File — (XLSX) [file pone.0284471.s001.xlsx]

## Sheet: Feuil1
							Follow-up	Weight at
Device	Age (years)	Weight (kg)	Lenght of folluw-up (months)	Lenght of procedure (min)	Residual shunt	Complication	Complication	explantation (kg)
1	5	53.3	1	60	No	No	No	51
2	6	57.6	1	20	No	No	No	58.5
3	6	49.3	1	60	No	No	No	50
4	5	62.5	3	103	No	tamponade	No	67
5	4	53.1	3	25	No	No	No	57.7
6	6	60.5	3	90	No	No	No	62.7
7	5	66.6	3	120	No	No	No	65
8	6	42	3	60	No	No	No	45
